# Supplementary material for: Analysis of Topological Parameters of Complex Disease Genes Reveals the Importance of Location in a Biomolecular Network
Source: Genes (Basel). 2019 Feb 14;10(2):143. doi: 10.3390/genes10020143 (PMC6409865; doi:10.3390/genes10020143)
Supplement: Supplementary file 1 [file genes-10-00143-s001.zip]

Archive with 1 entries (1 files):
- genes-435265-supplementary.xlsx
