# Supplementary material for: Analysis of Topological Parameters of Complex Disease Genes Reveals the Importance of Location in a Biomolecular Network
Source: Genes (Basel). 2019 Feb 14;10(2):143. doi: 10.3390/genes10020143 (PMC6409865; doi:10.3390/genes10020143)
Supplement: Supplementary file 1 [file genes-10-00143-s001.zip › genes-435265-supplementary.xlsx]

## Sheet: Alzheimer's disease
ADAM10
ADAM17
APP
APBB1
GAPDH
BACE1
RTN3
RTN4
PSEN1
PSEN2
NCSTN
IDE
APH1B
NDUFV3
NDUFV1
NDUFV2
NDUFA1
NDUFA4
NDUFA2
NDUFA5
NDUFA9
NDUFA8
NDUFA11
NDUFA13
NDUFA6
NDUFA12
NDUFA10
NDUFA7
NDUFAB1
NDUFB5
NDUFB4
NDUFB2
NDUFB7
NDUFB10
NDUFB11
NDUFB9
NDUFB8
NDUFB1
NDUFB6
NDUFB3
NDUFS7
NDUFS3
NDUFS4
NDUFS8
NDUFS2
NDUFS5
NDUFS1
NDUFS6
NDUFC2
NDUFC1
SDHA
SDHD
SDHC
SDHB
HSD17B10
LPL
APOE
LRP1
FAS
TNFRSF1A
FADD
CASP8
CALM1
CALML3
CALML6
CALML5
BID
BAD
PPP3R2
PPP3CA
PPP3CB
PPP3R1
PPP3CC
CYCS
APAF1
CASP3
CASP9
GNAQ
ITPR3
ATF6
ERN1
EIF2AK3
PLCB2
PLCB1
PLCB4
PLCB3
GRIN2B
GRIN2C
GRIN2A
GRIN2D
CACNA1C
CACNA1D
CACNA1S
CACNA1F
MAPK1
MAPK3
RYR3
ITPR1
NOS1
CAPN1
CAPN2
CDK5
CDK5R1
GSK3B
CASP7
SNCA
TNF
IL1B
ADAM10
ADAM17

## Sheet: diabetes mellitus
INS
INSR
IRS1
IRS2
IRS4
PIK3R1
PIK3R2
PIK3R3
PIK3CA
PIK3CD
PIK3CB
SLC2A4
ADIPOQ
MAPK1
MAPK3
MTOR
PRKCZ
SOCS1
SOCS2
SOCS3
IKBKB
MAPK8
MAPK10
MAPK9
TNF
PRKCD
PRKCE
GCK
KCNJ11
ABCC8
CACNA1C
CACNA1D
CACNA1A
CACNA1B
CACNA1E
CACNA1G
INS
INSR
IRS1
IRS2

## Sheet: hepatocellular carcinoma
EGFR
IGF2
IGF1R
PLCG1
PLCG2
PRKCA
ELK1
SHC1
SHC2
SHC3
GRB2
SOS1
SOS2
HRAS
KRAS
NRAS
ARAF
BRAF
RAF1
MAP2K1
MAP2K2
MAPK1
MAPK3
PIK3CA
PIK3CD
PIK3CB
PIK3R1
PIK3R3
PTEN
AKT1
AKT2
AKT3
MTOR
BAD
BCL2L11
MYC
RB1
E2F1
E2F2
E2F3
TERT
TP53
CDKN1A
GADD45A
BAX
DDB2
POLK
CDK4
CDK6
CCND1
TGFB1
TGFB2
TGFB3
TGFBR1
TGFBR2
SMAD2
SMAD3
SMAD4
WNT1
WNT2
WNT2B
WNT3
WNT3A
WNT4
WNT5A
WNT5B
WNT6
WNT7A
WNT7B
WNT8A
WNT8B
WNT9A
WNT9B
WNT10B
WNT10A
WNT11
WNT16
FZD7
FZD1
FZD2
FZD6
FZD5
FZD4
FZD10
FZD8
FZD3
LRP6
LRP5
DVL3
DVL2
DVL1
GSK3B
AXIN1
AXIN2
APC
APC2
CTNNB1
CSNK1A1
CSNK1A1L
TCF7L2
TCF7L1
TCF7
LEF1
KEAP1
NFE2L2
GSTT1
GSTM1
GSTP1
TXNRD2
TXNRD1
TXNRD3
HGF
MET
GAB1
ACTB
ACTG1
ACTL6A
SMARCD1
SMARCD3
ARID1A
SMARCA2
SMARCA4
SMARCB1
SMARCC1
SMARCC2
SMARCE1
PBRM1
EGFR
IGF2
IGF1R
